# Supplementary material for: Nuclear p62/SQSTM1 facilitates ubiquitin-independent proteasomal degradation of BMAL1
Source: PLoS Genet. 2025 Jul 10;21(7):e1011794. doi: 10.1371/journal.pgen.1011794 (PMC12266388; doi:10.1371/journal.pgen.1011794)
Supplement: S1 Table — (XLSX) [file pgen.1011794.s006.xlsx]

## Sheet: Sheet1
	Table S1. Sequences of the primers used for ORF amplification.
	PCRed DNA Fragment		Primer Sequence (5'-3')
	p62-ΔNLS1-N (1-182)	Primer-f：	GATGACGATAAAGGATCCGAATTCatggcgtcgctcaccgtgaaggcc
		Primer-r：	agctgtgcgagaagccctcag
	p62-ΔNLS1-C (195-440)	Primer-f：	ctgagggcttctcgcacagctggccaggatgggaaatgggtcc
		Primer-r：	GTTTAAACGGGCCCTCTAGACTCGAGtcacaacggcgggggatgctttg
	p62-ΔNLS2-N (1-260)	Primer-f：	GATGACGATAAAGGATCCGAATTCatggcgtcgctcaccgtgaaggcc
		Primer-r：	ctccacatcgatatcaacttcaatg
	p62-ΔNLS2-C (274-440)	Primer-f：	cattgaagttgatatcgatgtggaggagagttccagcacagaggagaag
		Primer-r：	GTTTAAACGGGCCCTCTAGACTCGAGtcacaacggcgggggatgctttg
	p62-ΔNES-N (1-302)	Primer-f：	GATGACGATAAAGGATCCGAATTCatggcgtcgctcaccgtgaaggcc
		Primer-r：	ggccctcaacattcccacccgg
	p62-ΔNES-C (321-440)	Primer-f：	ccgggtgggaatgttgagggccgccctgaggaacagatggagtc
		Primer-r：	GTTTAAACGGGCCCTCTAGACTCGAGtcacaacggcgggggatgctttg
	p62-ΔNESK7R	Primer-f：	GATGACGATAAAGGATCCGAATTCatggcgtcgctcaccgtgcgggcctaccttc
		Primer-r：	GTTTAAACGGGCCCTCTAGACTCGAGtcacaacggcgggggatgctttg
	p62-M1 (103-440)	Primer-f：	GATGACGATAAAGGATCCGAATTCaaagagtgccggcgggaccaccgc
		Primer-r：	GTTTAAACGGGCCCTCTAGACTCGAGtcacaacggcgggggatgctttg
	p62-M2 (170-440)	Primer-f：	GATGACGATAAAGGATCCGAATTCcccttcgggcacctgtctgagggcttc
		Primer-r：	GTTTAAACGGGCCCTCTAGACTCGAGtcacaacggcgggggatgctttg
	p62-M3 (266-440)	Primer-f：	GATGACGATAAAGGATCCGAATTCcgcctgacccccgtctctccagag
		Primer-r：	GTTTAAACGGGCCCTCTAGACTCGAGtcacaacggcgggggatgctttg
	p62-M4 (1-386)	Primer-f：	GATGACGATAAAGGATCCGAATTCatggcgtcgctcaccgtgaaggcc
		Primer-r：	GTTTAAACGGGCCCTCTAGACTCGAGtcagagatgtgggtacaaggcagcttcc
	p62-M5 (1-83)	Primer-f：	GATGACGATAAAGGATCCGAATTCatggcgtcgctcaccgtgaaggcc
		Primer-r：	GTTTAAACGGGCCCTCTAGACTCGAGtcattcctcgtcactggaaaaggcaac
	p62-M6 (346-440)	Primer-f：	GATGACGATAAAGGATCCGAATTCgtggacccgtctacaggtgaactccag
		Primer-r：	GTTTAAACGGGCCCTCTAGACTCGAGtcacaacggcgggggatgctttg
	p62-ΔZZ-N (1-127)	Primer-f：	GATGACGATAAAGGATCCGAATTCatggcgtcgctcaccgtgaaggcc
		Primer-r：	gaatgcgagcttggtgatcacattggggtgcaccatgttgcgggg
	p62-ΔZZ-C (164-440)	Primer-f：	gtgcaccccaatgtgatcaccaagctcgcattccccagccccttc
		Primer-r：	GTTTAAACGGGCCCTCTAGACTCGAGtcacaacggcgggggatgctttg
	p62-ΔTB-N (1-214)	Primer-f：	GATGACGATAAAGGATCCGAATTCatggcgtcgctcaccgtgaaggcc
		Primer-r：	atcgatatcaacttcaatgccccctgcacgaggaggacgtgggctcca
	p62-ΔTB-C (252-440)	Primer-f：	ccacgtcctcctcgtgcagggggcattgaagttgatatcgatgtg
		Primer-r：	GTTTAAACGGGCCCTCTAGACTCGAGtcacaacggcgggggatgctttg
	BMAL1	Primer-f：	GCCTTAAGCTTGGTACCGGATCCGCCACCatggcagaccagagaatggacatttc
		Primer-r：	CTTTTGTTCACCACTCGTTCTAGAcagcggccatggcaagtcactaaag
	BMAL1-ΔDR1/M1 (72-626)	Primer-f：	GCCTTAAGCTTGGTACCGGATCCGCCACCatgaatgcaagggaagctcacagtcag
		Primer-r：	CTTTTGTTCACCACTCGTTCTAGAcagcggccatggcaagtcactaaag
	BMAL1-ΔDR2-N (1-209)	Primer-f：	GCCTTAAGCTTGGTACCGGATCCGCCACCatggcagaccagagaatggacatttc
		Primer-r：	tttggagagctgctccttgactttg
	BMAL1-ΔDR2-C (277-626)	Primer-f：	caaagtcaaggagcagctctccaaaagcttctgcacaatccacagcac
		Primer-r：	CTTTTGTTCACCACTCGTTCTAGAcagcggccatggcaagtcactaaag
	BMAL1-ΔDR3-N (1-445)	Primer-f：	GCCTTAAGCTTGGTACCGGATCCGCCACCatggcagaccagagaatggacatttc
		Primer-r：	acgttggctaaaacaacagtgttag
	BMAL1-ΔDR3-C (491-626)	Primer-f：	ctaacactgttgttttagccaacgtcggggcaggaaaaataggccgaatg
		Primer-r：	CTTTTGTTCACCACTCGTTCTAGAcagcggccatggcaagtcactaaag
	BMAL1-ΔDR4-N (1-512)	Primer-f：	GCCTTAAGCTTGGTACCGGATCCGCCACCatggcagaccagagaatggacatttc
		Primer-r：	gatgaccctcttatcctgtggatttc
	BMAL1-ΔDR4-C (590-626)	Primer-f：	gaaatccacaggataagagggtcatcaagtagtcccagtaatgatgag
		Primer-r：	CTTTTGTTCACCACTCGTTCTAGAcagcggccatggcaagtcactaaag
	BMAL1-M2 (143-626)	Primer-f：	GCCTTAAGCTTGGTACCGGATCCGCCACCatgtcagacgatgaattgaaacacctca
		Primer-r：	CTTTTGTTCACCACTCGTTCTAGAcagcggccatggcaagtcactaaag
	BMAL1-M3 (1-136)	Primer-f：	GCCTTAAGCTTGGTACCGGATCCGCCACCatggcagaccagagaatggacatttc
		Primer-r：	CTTTTGTTCACCACTCGTTCTAGAgtttgcttctgtgtatggattggtggc
	BMAL1-M4 (1-283)	Primer-f：	GCCTTAAGCTTGGTACCGGATCCGCCACCatggcagaccagagaatggacatttc
		Primer-r：	CTTTTGTTCACCACTCGTTCTAGAgtggattgtgcagaagctttttcgatc
	BMAL1-M5 (1-503)	Primer-f：	GCCTTAAGCTTGGTACCGGATCCGCCACCatggcagaccagagaatggacatttc
		Primer-r：	CTTTTGTTCACCACTCGTTCTAGAgatttcctcagcaatcattcggcc
