# Supplementary material for: Nuclear p62/SQSTM1 facilitates ubiquitin-independent proteasomal degradation of BMAL1
Source: PLoS Genet. 2025 Jul 10;21(7):e1011794. doi: 10.1371/journal.pgen.1011794 (PMC12266388; doi:10.1371/journal.pgen.1011794)
Supplement: S2 Table — (XLSX) [file pgen.1011794.s007.xlsx]

## Sheet: Sheet1
	Table S2. Sequences of siRNA.
	Name	sequence（5’——3’）
	siPSMD11	CGAUGAAGAGGCAGUGCAA
	siPA200	GAUUGUUGUGUGUAUUCAA
	siPA28γ	CGAAGGUUGGAUGAGUGUGAA
	siBMAL1	CUUCUAGGCACAUCGUGUUAU
