# Supplementary material for: Nuclear p62/SQSTM1 facilitates ubiquitin-independent proteasomal degradation of BMAL1
Source: PLoS Genet. 2025 Jul 10;21(7):e1011794. doi: 10.1371/journal.pgen.1011794 (PMC12266388; doi:10.1371/journal.pgen.1011794)
Supplement: S3 Table — (XLSX) [file pgen.1011794.s008.xlsx]

## Sheet: Sheet1
	Table S3 Antibody information
	Antibody	company	Cat #	Application
	anti-FLAG	Proteintech	80010-1-RR	WB: 1: 2000; IF: 1: 300
	anti-FLAG	Prospec	ANT-146-b	WB: 1: 1000; IP
	anti-HA	Proteintech	51064-2-AP	WB: 1: 2000
	anti-Myc	Biolegend	MMS-150R	WB: 1: 2000; IP; IF: 1: 300
	anti-GAPDH	Zen Bioscience	200306	WB: 1: 5000
	anti-BMAL1	Proteintech	14268-1-AP	WB: 1: 500; IHC: 1:100
	anti-BMAL1	Abcam	ab3350	IF: 1: 200
	anti-p62	Proteintech	18420-1-AP	WB: 1: 1000; IP; IHC: 1: 200
	anti-p62	Santa Cruz Biotechnology	sc-28359	WB: 1: 1000; IF: 1: 300
	anti-p84	GeneTex	GTX70220	WB: 1: 1000
	anti-α-tubulin	Zen Bioscience	250009	WB: 1: 10000
	anti-β-actin	Zen Bioscience	200068-6D7	WB: 1: 5000
	anti-GST	Proteintech	66001-2-Ig	WB: 1: 2000
	anti-20 S subunit α5	Proteintech	31384-1-AP	WB: 1: 500
	anti-20 S subunit α6	Proteintech	11573-1-AP	WB: 1:500
	anti-20 S subunit α7	Abclonal	A4052	WB: 1: 500
	anti-20 S subunit β4	Abclonal	A5697	WB: 1: 500; IF: 1: 300
	anti-20 S subunit β5	Abclonal	A1975	WB: 1: 500
	anti-20 S subunit β6	Proteintech	11684-2-AP	WB: 1: 500; IF: 1: 300
	Goat anti-Rabbit IgG (H+L) Secondary Antibody, DyLight 800	Thermo Fisher Scientific	SA5-35571	WB: 1: 10000
	Goat anti-Mouse IgG (H+L) Secondary Antibody, DyLight 800	Thermo Fisher Scientific	SA5-35521	WB: 1: 10000
	Goat anti-Mouse IgG (H+L) Secondary Antibody, DyLight 680	Thermo Fisher Scientific	35518	WB: 1: 10000
	Alexa Fluor 594 Goat Anti-Rabbit IgG H&L	Abcam	ab150080	IF: 1: 1000
	Alexa Fluor 488 Goat Anti-Mouse IgG H&L	Abcam	ab150113	IF: 1: 1000
	Alexa Fluor 488 Rabbit Anti-DDDDK tag	Abcam	EPR20018-251	IF: 1: 1000
	Alexa Fluor 633 Goat anti-Rabbit IgG H&L	Thermo Fisher Scientific	A-21070	IF: 1: 1000
