# Supplementary material for: Nuclear p62/SQSTM1 facilitates ubiquitin-independent proteasomal degradation of BMAL1
Source: PLoS Genet. 2025 Jul 10;21(7):e1011794. doi: 10.1371/journal.pgen.1011794 (PMC12266388; doi:10.1371/journal.pgen.1011794)
Supplement: S4 Table — (XLSX) [file pgen.1011794.s009.xlsx]

## Sheet: Sheet1
	Table S4. Sequences of qRT-PCR Primer
	Target mRNA	primer direction	primer sequence (5’-3’)
	PSMD11	forward	caggaggtcgagctgtgttt
		reverse	aatgcttctgtctgcctccc
	PSME3	forward	cggatcacaagtgaggcaga
		reverse	gcgatagtcctccacatggg
	PSME4	forward	tgtggaagagcagcctaagc
		reverse	actctccattcttgctgggc
	BMAL1	forward	agaggtgccaccaatccatac
		reverse	cctcggtcacatcctacgaca
	CLOCK	forward	aagttagggctgaaagacgacg
		reverse	gaactccgagaagaggcagaag
	PER1	forward	ctgaggaggccgagaggaaagaa
		reverse	aggaggaggaggcacatttacgc
	PER2	forward	cgtgccaagcagttgactta
		reverse	cagcaaggctcaacaaatca
	CRY1	forward	caatggtgaaccatgctgag
		reverse	tccactgctgctacaacctg
	CRY2	forward	ccaagagggaagggcagggtagag
		reverse	aggatttgaggcactgttccgagg
	DBP	forward	cgtggaggtgttgatgacctt
		reverse	cgatgtcttcgagggtcaaag
	NR1D1	forward	agacatgacgaccctggact
		reverse	atggtgggaagtaggtggga
