# Supplementary material for: Nuclear p62/SQSTM1 facilitates ubiquitin-independent proteasomal degradation of BMAL1
Source: PLoS Genet. 2025 Jul 10;21(7):e1011794. doi: 10.1371/journal.pgen.1011794 (PMC12266388; doi:10.1371/journal.pgen.1011794)
Supplement: S1 Data — (XLSX) [file pgen.1011794.s010.xlsx]

## Sheet: Fig 1
	Fig 1B	BMAL1-Myc protein quantification
		Vector+DMSO	FLAG-p62+DMSO	FLAG-p62+MG132	FLAG-p62+BAF	FLAG-p62+Pep/EQ64
		1	0.442802	0.95946	0.388158	0.376142
		1	0.64728	1.06658	0.599119	0.4916
		0.999999	0.491657	0.849289	0.544438	0.580595
		1	0.620948	0.828774	0.429611	0.340825
	Fig 1D	BMAL1-Myc protein quantification
		Vector+DMSO	FLAG-p62+DMSO	FLAG-p62+MG132	FLAG-p62+BAF	FLAG-p62+Pep/EQ64
		1	0.67106	1.17677	0.671125	0.731499
		0.999999	0.627341	1.54131	1.0112	1.13785
		0.999999	0.771624	1.28565	0.790797	0.794575
		1	0.549743	1.12506	0.760885	0.746622
	Fig 1F	BMAL1-Myc protein quantification
			Vector			FLAG-p62			FLAG-p62+MG132
		0 h	1	1	1	1	1	1	1	1	1
		4 h	0.619616	0.846497	0.99406	0.444094	0.561499	0.528013	1.01208	1.07235	0.834233
		8 h	0.496854	0.546971	0.80033	0.321412	0.459515	0.475807	1.03822	1.10413	0.693069
		16 h	0.429491	0.534732	0.584137	0.161438	0.305211	0.328053	0.787052	0.755269	0.684523
	Fig 1H	BMAL1 protein quantification (Nuc)
		DMSO	MG132	Baf. A1
		1	1.67959	1.0115
		1	2.00223	1.04989
		1	2.29681	1.45818
	Fig 1I	BMAL1 protein quantification (Cyto)
		DMSO	MG132	Baf. A1
		1	0.929981	0.752926
		1	0.847173	0.834544
		1	0.793959	1.02261
	Fig 1K	BMAL1 protein quantification (Nuc)
		p62+/+ +DMSO	p62+/++ MG132	p62-/-+ DMSO	p62-/-+ MG132
		1	1.79226	1.48362	1.59942
		1	1.50432	1.33922	1.30076
		1	1.82274	1.65374	1.85705
	Fig 1L	BMAL1 protein quantification (Cyto)
		p62+/+ +DMSO	p62+/++ MG132	p62-/-+ DMSO	p62-/-+ MG132
		1	1.09588	1.29133	1.33698
		1	0.90633	0.978366	1.20221
		1	1.17214	1.26175	1.20151
	Fig 1M	BMAL1 mRNA quantification
			p62+/+			p62-/-
		0 h	1.03694	1.0156	0.947589	0.728163	0.674707	0.551844
		4 h	1.45633	1.2855	1.48693	0.807947	0.796824	0.854015
		8 h	1.51817	1.56085	1.62713	0.941043	0.865936	1.38735
		12 h	1.70803	1.73187	1.73187	1.0156	1.04415	0.947589
		16 h	1.60473	1.60473	1.73187	0.987829	0.928088	0.967499
		20 h	1.47666	1.51817	1.4165	0.947589	1.10369	1.03694
		24 h	1.74392	1.66132	1.73187	1.07351	1.05141	1.04415
		28 h	1.78056	1.74392	1.84335	1.36825	1.26781	1.14261
	Fig 1N	CLOCK mRNA quantification
			p62+/+			p62-/-
		0 h	1.04433	0.974393	0.98117	0.529453	0.470601	0.483831
		4 h	1.00876	0.994867	1.00876	0.551937	0.514975	0.525796
		8 h	1.01577	0.825063	0.987995	0.563534	0.493997	0.764493
		12 h	0.928244	0.9347	0.878172	0.608182	0.579377	0.511418
		16 h	0.808083	0.780557	0.808083	0.518557	0.480489	0.470601
		20 h	0.670159	0.703477	0.62963	0.504377	0.470601	0.514975
		24 h	0.718259	0.689	0.634009	0.470601	0.480489	0.46735
		28 h	0.802501	0.713297	0.785986	0.525796	0.522164	0.497433
	Fig 1O	DBP mRNA quantification
			p62+/+			p62-/-
		0 h	1.032	1.02487	0.943075	0.662248	0.605183	0.613631
		4 h	0.873842	0.849947	0.776708	0.622197	0.626525	0.537913
		8 h	1.02487	0.943075	0.917286	0.617899	0.545422	0.820994
		12 h	0.923667	0.917286	0.867806	0.512436	0.560756	0.512436
		16 h	0.88604	0.898409	0.962891	0.488166	0.452329	0.474817
		20 h	0.644139	0.657674	0.568583	0.537913	0.680867	0.609393
		24 h	0.508896	0.50189	0.481445	0.680867	0.635271	0.613631
		28 h	1.00378	0.962891	1.01779	0.657674	0.626525	0.592729
	Fig 1P	NR1D1 mRNA quantification
			p62+/+			p62-/-
		0 h	1.07357	1.02984	0.896528	1.46654	1.34017	1.29452
		4 h	0.99476	1.1912	0.99476	1.2767	1.26788	1.1748
		8 h	0.698543	0.708294	0.708294	1.22469	1.19949	1.18298
		12 h	0.612346	0.660862	0.688926	1.05148	1.10376	1.04422
		16 h	0.656297	0.64279	0.612346	0.981065	0.896528	0.807996
		20 h	0.807996	0.748679	0.693717	0.974288	1.07357	0.915366
		24 h	0.718181	0.670087	0.698543	0.71322	0.651763	0.656297
		28 h	0.796872	0.753887	0.738372	1.13479	1.00168	0.928144
	Fig 1Q	PER1 mRNA quantification
			p62+/+			p62-/-
		0 h	1.01148	0.977028	1.01148	1.16997	1.06916	0.997558
		4 h	1.46051	1.43045	1.34394	1.73685	1.60934	1.42057
		8 h	1.25394	0.990667	1.2892	1.3627	1.30719	1.24528
		12 h	1.21965	1.25394	1.1863	1.30719	1.31628	1.24528
		16 h	1.52253	1.43045	1.37218	1.50157	1.34394	1.29816
		20 h	1.33466	1.32544	1.41076	1.50157	1.56534	1.4404
		24 h	1.46051	1.22814	1.45042	1.40101	1.35329	1.31628
		28 h	1.91384	1.73685	1.70111	1.32544	1.03992	1.22814
	Fig 1R	PER2 mRNA quantification
			p62+/+			p62-/-
		0 h	0.993056	0.999964	1.00692	0.986197	0.959229	0.882671
		4 h	1.31946	1.26571	1.25697	1.78998	1.51566	1.64712
		8 h	1.2311	1.30129	1.2226	1.56911	1.48447	1.424
		12 h	0.582346	0.547127	0.489692	0.939489	1.02097	0.959229
		16 h	0.503459	0.48631	0.450609	0.590475	0.590475	0.590475
		20 h	0.646153	0.543348	0.532166	0.650647	0.655173	0.543348
		24 h	0.646153	0.607075	0.598718	0.721938	0.682995	0.664319
		28 h	0.602882	0.543348	0.493098	0.852604	0.732016	0.732016
	Fig 1S	CRY1 mRNA quantification
			p62+/+			p62-/-
		0 h	1.0426	0.907636	1.04985	1.25718	1.23987	1.2228
		4 h	1.59128	1.4144	1.30151	1.76563	1.58029	1.63602
		8 h	1.7293	1.75344	1.76563	1.68201	1.8279	1.7293
		12 h	1.23987	1.19763	1.15684	1.43414	1.43414	1.54777
		16 h	1.05716	0.933154	0.966061	1.14091	1.17299	1.29252
		20 h	1.23987	1.0426	0.959388	0.926708	1.13303	1.18114
		24 h	1.13303	1.11743	1.07191	1.46427	1.34741	1.24849
		28 h	1.07937	1.11743	1.05716	1.10205	1.01409	1.02114
	Fig 1T	CRY2 mRNA quantification
			p62+/+			p62-/-
		0 h	1.08464	0.931235	0.984332	1.95507	1.81154	1.72574
		4 h	2.05226	1.87542	1.74983	2.49185	2.40697	2.45754
		8 h	1.74983	1.74983	1.57704	2.2614	2.29297	2.27713
		12 h	1.29883	1.28095	1.22028	2.06654	2.02401	2.05226
		16 h	1.01904	0.937712	0.944235	1.54458	1.42131	1.69023
		20 h	1.40174	1.25459	1.17057	1.61017	1.53391	1.66696
		24 h	1.43119	1.35399	1.31696	2.09539	2.05226	1.87542
		28 h	1.39206	1.35399	1.28986	1.98236	1.88847	1.92815

## Sheet: Fig 2
	Fig 2B	BMAL1-Myc protein quantification
		Vector	FLAG-p62 (WT)	FLAG-p62 （ΔNLS1）	FLAG-p62 （ΔNLS2）
		1	0.573674	1.21886	1.40536
		1	0.608008	1.20069	1.31875
		1	0.544413	0.850962	1.29597
	Fig 2D	BMAL1-Myc protein quantification
		Vector	FLAG-p62 (WT)	FLAG-p62 (ΔNES)
		1	0.592399	0.198697
		1	0.716687	0.532902
		1	0.834845	0.583584
		1	0.602287	0.445032
	Fig 2G	BMAL1-Myc protein quantification
		Vector-DMSO	Vector-LMB	FLAG-p62+ DMSO	FLAG-p62+ LMB
		1	0.831546	0.736702	0.477231
		1	0.687194	0.551701	0.377439
		1	0.68791	0.582841	0.433694
	Fig 2I	BMAL1-Myc protein quantification
		Vector-DMSO	Vector-LMB	FLAG-p62+ DMSO	FLAG-p62+ LMB
		0.999999	0.990169	0.678085	0.346204
		0.999997	0.780979	0.539688	0.41737
		1	0.797478	0.576746	0.430441
	Fig 2L	BMAL1- protein quantification
		DMSO	LMB	LMB + MG132
		1	0.520807	0.936092
		1	0.680246	1.21156
		1.00006	0.581824	0.819555

## Sheet: Fig 3
	Fig 3C	BMAL1-Myc protein quantification
		Vecor	FLAG-p62+ DMSO	FLAG-p62+ MG132	FLAG-p62+ PYR-41	FLAG-p62+ PR619
		1	0.678961	1.15524	0.622055	0.544282
		1	0.571195	0.911233	0.783704	0.663015
		1	0.639931	1.12758	0.735704	0.688843
	Fig 3E	BMAL1-Myc protein quantification
		siNC+FLAG-Vector	siNC+FLAG-p62	siPSMD11+FLAG-Vector	siPSMD11+FLAG-p62
		1	0.527842	1.09753	0.551609
		1	0.474747	1.29232	0.757686
		1	0.574196	0.880059	0.435539
	Fig 3F	BMAL1 PONDR Score
		NO.	VLXT	VL3	VSL2
		1	0.99779	0.9015	0.947978
		2	0.999095	0.8978	0.94552
		3	0.972175	0.8908	0.942732
		4	0.958971	0.8849	0.939407
		5	0.863235	0.8803	0.934693
		6	0.793863	0.8768	0.923328
		7	0.742363	0.8744	0.917485
		8	0.678319	0.8729	0.912141
		9	0.617493	0.8719	0.913841
		10	0.568368	0.8699	0.914997
		11	0.499721	0.8669	0.914942
		12	0.501612	0.8626	0.920933
		13	0.505962	0.8585	0.924083
		14	0.49733	0.8547	0.924924
		15	0.544877	0.8515	0.925907
		16	0.562315	0.8478	0.915496
		17	0.595289	0.8434	0.915909
		18	0.631801	0.8384	0.916141
		19	0.663101	0.8347	0.920921
		20	0.700833	0.8322	0.924069
		21	0.654716	0.8306	0.927374
		22	0.683242	0.8292	0.929081
		23	0.718581	0.8278	0.929415
		24	0.70616	0.8265	0.930121
		25	0.672903	0.825	0.9319
		26	0.655505	0.8232	0.9322
		27	0.615644	0.8206	0.93179
		28	0.581933	0.8182	0.927618
		29	0.56948	0.8158	0.927186
		30	0.624011	0.8147	0.928357
		31	0.610873	0.8147	0.926389
		32	0.592769	0.816	0.926619
		33	0.592326	0.8186	0.925457
		34	0.634051	0.8218	0.927259
		35	0.668115	0.8249	0.928799
		36	0.718663	0.8273	0.929591
		37	0.75457	0.8287	0.931464
		38	0.782572	0.8294	0.93114
		39	0.78268	0.8297	0.933267
		40	0.797055	0.8303	0.930303
		41	0.822566	0.8322	0.928764
		42	0.85641	0.8355	0.929105
		43	0.881341	0.84	0.930319
		44	0.88247	0.8441	0.930508
		45	0.882326	0.848	0.927613
		46	0.885262	0.8513	0.926665
		47	0.882344	0.8544	0.925824
		48	0.902652	0.8565	0.924854
		49	0.83946	0.8582	0.922849
		50	0.765681	0.8595	0.92081
		51	0.710687	0.8609	0.920081
		52	0.632136	0.8622	0.919545
		53	0.628786	0.8634	0.919012
		54	0.627968	0.8647	0.917748
		55	0.605597	0.8659	0.916252
		56	0.578818	0.8669	0.912436
		57	0.556002	0.8677	0.906823
		58	0.592743	0.8693	0.900426
		59	0.640212	0.8704	0.898879
		60	0.684118	0.8706	0.89462
		61	0.732341	0.8694	0.882446
		62	0.725703	0.8672	0.86827
		63	0.719494	0.8637	0.863541
		64	0.733348	0.8579	0.859517
		65	0.76354	0.8496	0.842125
		66	0.7708	0.8396	0.832334
		67	0.776052	0.8281	0.823748
		68	0.77988	0.8179	0.806819
		69	0.779509	0.809	0.794536
		70	0.807815	0.8014	0.792886
		71	0.833838	0.7942	0.788616
		72	0.859012	0.7879	0.782694
		73	0.885849	0.7822	0.776847
		74	0.909679	0.7761	0.763355
		75	0.93628	0.7712	0.750825
		76	0.959536	0.7665	0.751364
		77	0.983996	0.762	0.756558
		78	0.989027	0.7555	0.754466
		79	0.984729	0.7471	0.751875
		80	0.972933	0.7373	0.748121
		81	0.950075	0.7267	0.738003
		82	0.919064	0.7165	0.73368
		83	0.890426	0.705	0.720315
		84	0.862171	0.6917	0.706529
		85	0.829205	0.678	0.688598
		86	0.80041	0.6652	0.66048
		87	0.782137	0.6536	0.631935
		88	0.757446	0.6414	0.609929
		89	0.684618	0.6271	0.572936
		90	0.617063	0.6114	0.537644
		91	0.562083	0.5953	0.492316
		92	0.508398	0.579	0.480917
		93	0.438477	0.5619	0.448529
		94	0.373275	0.5452	0.466265
		95	0.298918	0.53	0.436362
		96	0.235819	0.5172	0.421511
		97	0.171635	0.5068	0.401675
		98	0.174264	0.4996	0.389417
		99	0.192464	0.4928	0.399774
		100	0.176252	0.4855	0.387027
		101	0.151387	0.4759	0.420683
		102	0.147786	0.4654	0.388699
		103	0.144575	0.4544	0.381627
		104	0.143675	0.445	0.393
		105	0.12996	0.4353	0.401087
		106	0.127532	0.4226	0.401871
		107	0.102638	0.4078	0.389641
		108	0.0680185	0.3932	0.408644
		109	0.148962	0.3814	0.406409
		110	0.235048	0.372	0.389014
		111	0.306778	0.3635	0.374437
		112	0.402367	0.355	0.350653
		113	0.499844	0.344	0.310389
		114	0.567685	0.3331	0.273226
		115	0.561519	0.3215	0.257989
		116	0.568394	0.3088	0.245887
		117	0.622263	0.2948	0.230594
		118	0.553496	0.2801	0.243365
		119	0.503544	0.2676	0.250183
		120	0.465943	0.2576	0.265947
		121	0.416605	0.2496	0.307355
		122	0.387573	0.242	0.346593
		123	0.365472	0.2341	0.350483
		124	0.364817	0.2268	0.375395
		125	0.37006	0.2202	0.407334
		126	0.337186	0.2137	0.403562
		127	0.316752	0.2071	0.409155
		128	0.277389	0.1996	0.446779
		129	0.23492	0.191	0.454485
		130	0.195551	0.1816	0.44068
		131	0.13339	0.1717	0.475571
		132	0.109039	0.1627	0.495635
		133	0.11169	0.1539	0.480349
		134	0.098901	0.1446	0.491357
		135	0.0763076	0.1332	0.483674
		136	0.0776357	0.1226	0.454175
		137	0.078513	0.1144	0.436322
		138	0.0783208	0.1086	0.422917
		139	0.0807087	0.1024	0.411018
		140	0.0866366	0.0952	0.404407
		141	0.0617499	0.0878	0.408815
		142	0.0592501	0.0815	0.408764
		143	0.0630193	0.0767	0.42099
		144	0.070302	0.0742	0.435678
		145	0.0766544	0.0725	0.399854
		146	0.0786885	0.072	0.363522
		147	0.080886	0.0723	0.343136
		148	0.0657958	0.0727	0.301009
		149	0.0525116	0.0725	0.244606
		150	0.0494064	0.0711	0.200387
		151	0.0452529	0.0691	0.167072
		152	0.0417216	0.0675	0.128967
		153	0.0323657	0.0672	0.095039
		154	0.0246704	0.0682	0.086899
		155	0.0215142	0.0694	0.072685
		156	0.0189871	0.0701	0.062272
		157	0.0157031	0.0707	0.057525
		158	0.0105066	0.0714	0.052996
		159	0.00989536	0.0722	0.046331
		160	0.0103958	0.0728	0.04735
		161	0.00993643	0.073	0.05087
		162	0.0119406	0.073	0.051207
		163	0.0115994	0.0728	0.05018
		164	0.0111874	0.0724	0.058203
		165	0.0107864	0.0718	0.074222
		166	0.0102367	0.0708	0.09792
		167	0.00976121	0.0699	0.115286
		168	0.00850744	0.0687	0.12466
		169	0.00618699	0.0674	0.127844
		170	0.00326303	0.0661	0.128892
		171	0.00118726	0.0653	0.117187
		172	0.00125706	0.0649	0.118932
		173	0.00125862	0.0644	0.119719
		174	0.00121436	0.0631	0.122319
		175	0.00126873	0.0619	0.128401
		176	0.00129569	0.0627	0.144547
		177	0.00200848	0.066	0.15896
		178	0.0050803	0.0703	0.18105
		179	0.00558003	0.0738	0.189691
		180	0.00640863	0.0757	0.194304
		181	0.00606297	0.078	0.189084
		182	0.00603735	0.0821	0.202234
		183	0.00602471	0.0873	0.226318
		184	0.00592983	0.0926	0.242761
		185	0.00570594	0.0977	0.264994
		186	0.00505062	0.1039	0.285146
		187	0.00199666	0.1132	0.27165
		188	0.00152313	0.1236	0.263842
		189	0.000579676	0.1343	0.263674
		190	0.000660903	0.1429	0.243477
		191	0.000683214	0.1507	0.227211
		192	0.0011408	0.1583	0.213636
		193	0.00121794	0.1682	0.193244
		194	0.00129508	0.1803	0.196625
		195	0.00141415	0.1948	0.20826
		196	0.00157598	0.2073	0.224415
		197	0.00180898	0.2183	0.259725
		198	0.00280574	0.2304	0.300488
		199	0.00462719	0.2453	0.33484
		200	0.010937	0.2646	0.380328
		201	0.0140541	0.2864	0.435128
		202	0.100029	0.3118	0.501258
		203	0.198024	0.3373	0.54736
		204	0.306831	0.3609	0.598222
		205	0.415233	0.3829	0.640335
		206	0.511504	0.4045	0.648043
		207	0.606878	0.4253	0.638276
		208	0.70281	0.4452	0.633879
		209	0.805139	0.4657	0.661602
		210	0.899368	0.4885	0.680447
		211	0.912095	0.5133	0.680158
		212	0.901688	0.5362	0.686582
		213	0.877598	0.5555	0.680174
		214	0.848693	0.5728	0.68561
		215	0.852572	0.5885	0.684973
		216	0.854567	0.6032	0.683214
		217	0.853244	0.6156	0.665563
		218	0.836009	0.6247	0.647746
		219	0.827884	0.6339	0.633968
		220	0.824353	0.644	0.634305
		221	0.832836	0.657	0.625351
		222	0.844071	0.6697	0.62808
		223	0.852034	0.6817	0.641173
		224	0.844535	0.6908	0.647497
		225	0.794703	0.6992	0.656624
		226	0.721095	0.7065	0.709004
		227	0.681001	0.7185	0.732913
		228	0.670868	0.7323	0.746414
		229	0.65515	0.7444	0.759415
		230	0.637139	0.7527	0.749978
		231	0.628064	0.7571	0.752098
		232	0.632986	0.7598	0.764626
		233	0.56507	0.7592	0.76791
		234	0.524169	0.7574	0.763732
		235	0.506244	0.7576	0.765419
		236	0.472714	0.7599	0.771991
		237	0.41114	0.7635	0.776995
		238	0.342519	0.7664	0.782109
		239	0.271973	0.7687	0.787149
		240	0.192456	0.7702	0.787772
		241	0.18857	0.7709	0.787499
		242	0.255993	0.7718	0.78707
		243	0.338481	0.774	0.789429
		244	0.418411	0.7775	0.786225
		245	0.450341	0.781	0.791543
		246	0.483548	0.7856	0.789354
		247	0.555353	0.7911	0.789123
		248	0.650037	0.7986	0.800006
		249	0.753067	0.8065	0.790369
		250	0.775231	0.8133	0.814117
		251	0.782589	0.8166	0.83212
		252	0.708343	0.8169	0.823757
		253	0.639541	0.8186	0.822461
		254	0.641481	0.8237	0.831547
		255	0.66829	0.8291	0.842694
		256	0.684444	0.8317	0.849711
		257	0.636423	0.8308	0.852993
		258	0.610794	0.8283	0.848292
		259	0.584847	0.8262	0.867241
		260	0.583655	0.8252	0.873164
		261	0.676712	0.8251	0.872657
		262	0.76977	0.8218	0.879585
		263	0.823786	0.8163	0.880619
		264	0.851486	0.8096	0.877453
		265	0.854204	0.8054	0.870166
		266	0.875293	0.801	0.867732
		267	0.872057	0.7967	0.859613
		268	0.813752	0.7903	0.85011
		269	0.734267	0.7833	0.848687
		270	0.627796	0.7768	0.85253
		271	0.521677	0.7709	0.852206
		272	0.461045	0.7653	0.849182
		273	0.357523	0.7591	0.841185
		274	0.257181	0.7532	0.833221
		275	0.20509	0.7469	0.826132
		276	0.161192	0.7406	0.81172
		277	0.156953	0.7328	0.794296
		278	0.143602	0.7234	0.780266
		279	0.141358	0.7122	0.766155
		280	0.138401	0.6983	0.743986
		281	0.0937922	0.6828	0.70844
		282	0.0930452	0.6679	0.696137
		283	0.0920193	0.6538	0.67381
		284	0.0688366	0.6387	0.650199
		285	0.0310033	0.6202	0.623257
		286	0.00874799	0.6022	0.604692
		287	0.00368903	0.5863	0.566342
		288	0.00398708	0.5731	0.568892
		289	0.0114337	0.5587	0.591522
		290	0.0319071	0.5424	0.574687
		291	0.0535159	0.525	0.571502
		292	0.0761583	0.5109	0.560731
		293	0.10087	0.5018	0.547259
		294	0.195609	0.4966	0.543231
		295	0.281261	0.4919	0.552453
		296	0.379488	0.4883	0.559666
		297	0.469984	0.4851	0.593408
		298	0.565531	0.4817	0.61392
		299	0.634246	0.4758	0.640388
		300	0.685337	0.4688	0.643245
		301	0.731328	0.4624	0.667415
		302	0.77696	0.4559	0.662837
		303	0.74205	0.4513	0.694935
		304	0.71606	0.4462	0.685184
		305	0.685366	0.4395	0.666548
		306	0.661361	0.4303	0.60589
		307	0.595996	0.4208	0.531427
		308	0.555702	0.4126	0.445627
		309	0.519982	0.4045	0.348898
		310	0.45375	0.3964	0.265124
		311	0.384033	0.3895	0.19479
		312	0.324996	0.3839	0.163077
		313	0.26607	0.3803	0.169027
		314	0.200891	0.3775	0.16722
		315	0.135125	0.3753	0.15268
		316	0.109159	0.3732	0.152573
		317	0.0746925	0.3706	0.1722
		318	0.0521498	0.3666	0.194337
		319	0.0546982	0.3619	0.214605
		320	0.0776296	0.3586	0.210874
		321	0.106488	0.3573	0.224023
		322	0.127552	0.3575	0.247933
		323	0.155695	0.3546	0.300598
		324	0.204771	0.3484	0.333845
		325	0.274257	0.3383	0.362045
		326	0.3306	0.3272	0.402123
		327	0.389756	0.3123	0.428919
		328	0.47399	0.2956	0.437566
		329	0.539176	0.2779	0.422874
		330	0.598348	0.263	0.44305
		331	0.667958	0.2493	0.436807
		332	0.726915	0.2344	0.415214
		333	0.758336	0.2187	0.407158
		334	0.759462	0.2007	0.423394
		335	0.773154	0.1837	0.431825
		336	0.757162	0.1689	0.442285
		337	0.722321	0.1576	0.448586
		338	0.646793	0.1472	0.433567
		339	0.560259	0.1369	0.417467
		340	0.476233	0.1277	0.380962
		341	0.387284	0.1205	0.345146
		342	0.314596	0.115	0.309889
		343	0.242953	0.1105	0.283404
		344	0.167636	0.1058	0.247201
		345	0.118079	0.101	0.213695
		346	0.0666793	0.0968	0.19729
		347	0.0555527	0.0938	0.203248
		348	0.0559114	0.0919	0.200157
		349	0.0505974	0.091	0.193946
		350	0.0494715	0.0905	0.17853
		351	0.0406893	0.0892	0.148958
		352	0.0305038	0.0872	0.120041
		353	0.0262829	0.0844	0.110003
		354	0.0185666	0.0818	0.099988
		355	0.0162972	0.0801	0.091641
		356	0.0177386	0.0794	0.09107
		357	0.0242243	0.0797	0.086759
		358	0.0371297	0.081	0.082811
		359	0.0608147	0.0832	0.084502
		360	0.0782797	0.0858	0.088997
		361	0.124292	0.0886	0.092118
		362	0.124729	0.0913	0.101354
		363	0.123303	0.0945	0.121577
		364	0.122569	0.0978	0.130125
		365	0.119147	0.1014	0.139543
		366	0.110187	0.1046	0.159141
		367	0.0951969	0.1081	0.171838
		368	0.0715371	0.1118	0.160978
		369	0.0537586	0.1165	0.169143
		370	0.00833062	0.121	0.186587
		371	0.0036455	0.1256	0.179878
		372	0.00385181	0.1293	0.175188
		373	0.00461929	0.1329	0.170709
		374	0.00452535	0.1363	0.163978
		375	0.0044388	0.1402	0.172049
		376	0.0047913	0.1442	0.181017
		377	0.00510761	0.1477	0.196735
		378	0.00525617	0.1502	0.22815
		379	0.00425411	0.1523	0.249752
		380	0.00373543	0.1538	0.265939
		381	0.00954012	0.1558	0.28192
		382	0.0121587	0.1584	0.293474
		383	0.0220315	0.1621	0.306344
		384	0.0616532	0.1651	0.296966
		385	0.102499	0.1672	0.278349
		386	0.141818	0.1686	0.257543
		387	0.184731	0.1699	0.230741
		388	0.209193	0.171	0.232439
		389	0.221776	0.1711	0.25713
		390	0.227063	0.1709	0.24882
		391	0.236167	0.1703	0.265472
		392	0.230912	0.1691	0.302023
		393	0.193557	0.1675	0.315537
		394	0.152703	0.1653	0.332127
		395	0.128187	0.1626	0.364671
		396	0.114475	0.1594	0.381424
		397	0.0905484	0.1561	0.353038
		398	0.0781196	0.1526	0.321047
		399	0.0666312	0.1485	0.2742
		400	0.0541	0.1437	0.239123
		401	0.0495085	0.1393	0.202936
		402	0.0472418	0.1347	0.198332
		403	0.0468312	0.1301	0.20268
		404	0.0316894	0.1247	0.198781
		405	0.00267851	0.1189	0.206566
		406	0.00354245	0.1129	0.228318
		407	0.00314538	0.1073	0.235533
		408	0.00341272	0.1017	0.224084
		409	0.00340354	0.0964	0.245392
		410	0.0034323	0.091	0.264096
		411	0.00503745	0.0862	0.238827
		412	0.00522074	0.081	0.217001
		413	0.00985438	0.0748	0.20309
		414	0.0096695	0.0671	0.167128
		415	0.0134833	0.0597	0.130589
		416	0.0134012	0.0533	0.132186
		417	0.0131377	0.0479	0.136782
		418	0.0131973	0.0433	0.120752
		419	0.0130631	0.039	0.107981
		420	0.011422	0.0355	0.107181
		421	0.0112106	0.0321	0.101087
		422	0.00651809	0.0296	0.099401
		423	0.00630318	0.0277	0.124986
		424	0.000974224	0.0273	0.13658
		425	0.000697729	0.0276	0.129718
		426	0.000562847	0.0294	0.140269
		427	0.000415315	0.0319	0.17294
		428	0.00058866	0.036	0.18373
		429	0.000666903	0.0411	0.206708
		430	0.00183671	0.0475	0.238595
		431	0.00255265	0.0532	0.247614
		432	0.00287165	0.0606	0.212441
		433	0.00412895	0.0706	0.200092
		434	0.0434769	0.0844	0.178402
		435	0.085437	0.0998	0.150967
		436	0.151163	0.1162	0.141939
		437	0.220164	0.1321	0.139446
		438	0.294542	0.1496	0.129023
		439	0.305973	0.1697	0.126187
		440	0.331493	0.1937	0.128327
		441	0.370915	0.2186	0.14548
		442	0.404253	0.2427	0.167408
		443	0.39133	0.2665	0.194192
		444	0.376128	0.2908	0.225501
		445	0.345606	0.3159	0.263044
		446	0.329651	0.3417	0.298644
		447	0.300996	0.3683	0.335907
		448	0.352934	0.3957	0.373284
		449	0.406099	0.4232	0.413823
		450	0.451405	0.4512	0.441329
		451	0.506731	0.4803	0.467478
		452	0.574344	0.5102	0.503493
		453	0.641629	0.5398	0.534772
		454	0.706625	0.569	0.564053
		455	0.756709	0.597	0.597219
		456	0.814175	0.6239	0.631445
		457	0.853684	0.6495	0.65616
		458	0.873071	0.6749	0.670244
		459	0.888463	0.699	0.6986
		460	0.909585	0.7221	0.724784
		461	0.925868	0.7441	0.744153
		462	0.941672	0.767	0.768574
		463	0.951942	0.7885	0.798114
		464	0.958357	0.8074	0.814955
		465	0.965602	0.8221	0.830156
		466	0.971699	0.8356	0.844883
		467	0.980395	0.8474	0.859069
		468	0.990322	0.8588	0.870479
		469	0.989548	0.8679	0.883434
		470	0.98855	0.8739	0.892632
		471	0.989465	0.8758	0.897898
		472	0.989593	0.877	0.901127
		473	0.990545	0.8782	0.907549
		474	0.990886	0.8794	0.911712
		475	0.991259	0.8794	0.913006
		476	0.993895	0.8786	0.913706
		477	0.993609	0.8767	0.915568
		478	0.993501	0.8736	0.912034
		479	0.994339	0.8701	0.903751
		480	0.994073	0.8666	0.903902
		481	0.992205	0.861	0.90407
		482	0.988664	0.8533	0.898599
		483	0.984906	0.845	0.898515
		484	0.981761	0.8379	0.905338
		485	0.979438	0.8327	0.902259
		486	0.972632	0.8284	0.903061
		487	0.961658	0.8244	0.902394
		488	0.950328	0.8173	0.900538
		489	0.929505	0.8071	0.898992
		490	0.909564	0.7941	0.895418
		491	0.896224	0.7812	0.893341
		492	0.880074	0.7683	0.888208
		493	0.861452	0.7554	0.880947
		494	0.841503	0.7425	0.872787
		495	0.824062	0.7296	0.871344
		496	0.810829	0.7166	0.868596
		497	0.798523	0.7037	0.865968
		498	0.79626	0.6908	0.877045
		499	0.796125	0.6779	0.879545
		500	0.792697	0.665	0.884222
		501	0.785831	0.6521	0.884119
		502	0.784834	0.6392	0.884536
		503	0.777831	0.6262	0.889554
		504	0.780858	0.6133	0.892972
		505	0.784943	0.6004	0.895863
		506	0.791083	0.5875	0.897896
		507	0.798217	0.5746	0.899921
		508	0.80454	0.5617	0.903964
		509	0.814846	0.5487	0.910714
		510	0.831401	0.5358	0.91167
		511	0.843348	0.5229	0.91532
		512	0.866779	0.5326	0.923161
		513	0.885474	0.565	0.929201
		514	0.905882	0.6199	0.93436
		515	0.923988	0.6749	0.938001
		516	0.940421	0.7299	0.940851
		517	0.956468	0.7849	0.94242
		518	0.966835	0.8398	0.943094
		519	0.977202	0.8794	0.946852
		520	0.98849	0.9026	0.95129
		521	0.995185	0.909	0.955843
		522	0.998549	0.9142	0.958601
		523	0.999126	0.9192	0.961478
		524	0.999362	0.9235	0.962918
		525	0.999175	0.9265	0.967146
		526	0.998628	0.9284	0.97106
		527	0.997446	0.9303	0.973035
		528	0.995152	0.9314	0.975169
		529	0.993953	0.9318	0.976044
		530	0.992914	0.9301	0.977672
		531	0.992249	0.9274	0.977728
		532	0.991893	0.9238	0.977433
		533	0.991597	0.9198	0.976971
		534	0.991093	0.9156	0.976197
		535	0.990864	0.9105	0.97636
		536	0.990746	0.9047	0.974894
		537	0.990854	0.8989	0.975056
		538	0.990842	0.8933	0.974609
		539	0.989847	0.8881	0.973384
		540	0.98537	0.8825	0.971831
		541	0.980597	0.8766	0.969309
		542	0.971591	0.8703	0.966449
		543	0.962441	0.8639	0.962174
		544	0.951694	0.8576	0.957335
		545	0.948206	0.8514	0.952814
		546	0.947749	0.8459	0.948414
		547	0.947739	0.8409	0.945849
		548	0.949628	0.8358	0.942113
		549	0.954679	0.8306	0.93557
		550	0.959626	0.8257	0.929867
		551	0.968903	0.8216	0.922134
		552	0.978591	0.8177	0.913792
		553	0.989703	0.8141	0.909773
		554	0.994085	0.8104	0.904234
		555	0.99665	0.8066	0.907211
		556	0.997716	0.8028	0.906764
		557	0.997705	0.7996	0.904996
		558	0.997118	0.797	0.905318
		559	0.995248	0.7948	0.903452
		560	0.994626	0.7928	0.904408
		561	0.988616	0.7916	0.904236
		562	0.980117	0.7909	0.905658
		563	0.9752	0.7906	0.906493
		564	0.965121	0.7901	0.905006
		565	0.949911	0.7894	0.9026
		566	0.935322	0.7886	0.899948
		567	0.932901	0.7868	0.896752
		568	0.919443	0.7843	0.890946
		569	0.891673	0.7821	0.88688
		570	0.85132	0.7802	0.886406
		571	0.832272	0.7797	0.885599
		572	0.795828	0.7795	0.883102
		573	0.778224	0.7798	0.877587
		574	0.760586	0.7797	0.875166
		575	0.747042	0.778	0.875132
		576	0.721866	0.7745	0.867849
		577	0.709115	0.769	0.843024
		578	0.709289	0.7636	0.830644
		579	0.742542	0.7596	0.830561
		580	0.76379	0.7562	0.822317
		581	0.797915	0.7514	0.808819
		582	0.816119	0.7446	0.804391
		583	0.8419	0.7357	0.803671
		584	0.857837	0.7281	0.821178
		585	0.87851	0.7225	0.836039
		586	0.902029	0.7203	0.840598
		587	0.924959	0.7196	0.842109
		588	0.933687	0.7169	0.843364
		589	0.933008	0.7134	0.841938
		590	0.933268	0.7085	0.836871
		591	0.939384	0.7045	0.830229
		592	0.944211	0.6986	0.827167
		593	0.952185	0.6921	0.818476
		594	0.952944	0.6853	0.822314
		595	0.95046	0.6784	0.797264
		596	0.945304	0.6706	0.786055
		597	0.937541	0.661	0.754226
		598	0.931287	0.6507	0.711477
		599	0.918842	0.6397	0.648844
		600	0.897784	0.6274	0.579142
		601	0.873519	0.6142	0.490625
		602	0.8576	0.5989	0.415428
		603	0.841641	0.5828	0.428816
		604	0.819792	0.566	0.438997
		605	0.761815	0.55	0.431176
		606	0.713116	0.5361	0.420957
		607	0.667942	0.5247	0.422371
		608	0.617457	0.5173	0.406049
		609	0.612973	0.5129	0.44254
		610	0.571946	0.509	0.464783
		611	0.533932	0.5047	0.456096
		612	0.492481	0.5008	0.469418
		613	0.474489	0.4985	0.464536
		614	0.511917	0.4982	0.454466
		615	0.531429	0.4962	0.458
		616	0.565335	0.4915	0.447675
		617	0.594133	0.4822	0.430072
		618	0.561533	0.4705	0.414193
		619	0.584019	0.4603	0.414617
		620	0.580706	0.4494	0.43195
		621	0.61202	0.4392	0.457439
		622	0.610398	0.4264	0.510662
		623	0.592705	0.4149	0.589229
		624	0.444914	0.4026	0.669647
		625	0.702957	0.3892	0.719949
		626	0.56108	0.3821	0.73377
	Fig 3J	BMAL1-Myc protein quantification
			FLAG-Vector			FLAG-p62
		WT	1	1	1	0.6255	0.68716	0.525454
		DR1	1	1	1	1.362	1.23175	1.3194
		DR2	1	1	1	1.05636	1.16989	1.22301
		DR3	1	1	1	1.14451	0.95409	1.23349
		DR4	1	1	1	0.96684	0.9542	1.24429
	Fig 3L	BMAL1-Myc protein quantification
		Control	20S	20S + GST	20S + p62-GST
		100	86.2235	81.9144	16.0206
		100	88.6542	90.0535	42.1472
		100	87.9643	90.3701	34.9101

## Sheet: Fig 4
	Fig 4C	Intensity of nuclear p62
		DMSO	MG132	LMB	MG132+LMB
		10.409	35.939	56.287	59.674
		12.364	25.473	27.565	41.088
		12.023	25.765	41.627	52.386
		12.812	38.128	50.722	45.015
		14.264	31.177	37.043	34.127
		15.905	32.166	74.87	46.641
		15.612	29.354	39.51	52.772
		23.542	29.097	54.178	49.082
		11.735	29.56	23.166	43.394
		11.373	23.326	36.478	60.244
		11.133	17.932	119.543	79.044
		18.325	43.985	44.562	28.437
		10.571	27.197	26.625	27.51
		11.928	31.036	71.29	21.964
		11.632	35.904	65.223	23.514
		18.104	32.45	60.721	26.505
		20.544	37.427	53.192	44.032
		13.616	26.954	71.539	36.432
		19.354	37.629	47.199	50.279
		29.117	32.899	38.125	46.667
		18.168	23.197	39.864	49.183
		20.394	27.649	38.021	24.678
		13.655	29.135	65.388	45.239
		11.673	31.685	31.936	27.858
		7.458	28.039	33.77	33.482
		15.752	22.428	56.531	44.362
		21.548	22.172	25.43	46.087
		9.754	27.708	51.58	41.739
		11.825	20.708	44.947	73.032
		15.262	28.756	53.657	37.372
		10.06	31.651	54.928	32.553
		11.368	27.008	21.689	52.632
		14.406	28.796	55.724	60.203
		16.392	28.657	15.923	60.324
		21.456	27.886	14.759	18.375
		16.295	24.693	39.781	36.298
		22.59	27.436		34.935
		23.803	34.674		20.645
		14.694	29.209		20.203
		20.37	25.611		46.727
		18.527	25.136		54.727
		24.132	30.364		53.203
		11.141	23.871		38.676
		14.534	22.517		28.85
		8.479	21.991		32.167
		18.784	29.956		50.407
		14.523	28.141		34.392
			33.017		16.81
					17.228
					33.702
					36.27
					33.306
					33.885
					40.32
					41.063
	Fig 4D	Intensity of nuclear BMAL1-FLAG
		DMSO	MG132	LMB	MG132+LMB
		20.227	34.451	19.311	33.625
		21.57	33.409	14.802	25.259
		18.662	30.306	13	25.656
		17.629	34.75	13.466	35.42
		19.338	36.74	17.309	22.057
		21.927	29.595	22.546	32.978
		22.015	27.083	16.214	29.88
		22.29	20.154	15.341	34.099
		24.369	20.421	11.19	23.348
		23.883	32.464	14.055	39.078
		15.819	22.282	7.635	42.096
		14.848	36.954	8.462	23.367
		19.87	26.765	17.999	24.248
		24.758	29.196	15.271	21.782
		22.716	26.431	8.493	16.304
		19.481	53.532	5.817	26.356
		18.55	41.409	16.157	22.799
		18.471	48.362	14.688	25.682
		19.809	23.653	8.837	30.911
		21.051	27.549	11.395	26.057
		22.567	29.901	7.822	36.075
		21.706	33.558	11.936	26.995
		16.911	22.614	9.553	24.534
		18.992	23.787	14.22	27.143
		21.255	18.338	8.671	18.983
		20.709	24.22	12.419	22.182
		24.772	14.044	6.471	26.724
		23.557	14.609	9.609	29.803
		15.336	12.56	10.101	65.224
		14.617	23.492	15.03	46.547
		14.995	23.834	11.314	31.779
		17.097	27.235	6.301	25.182
		20.722	24.351	9.24	38.071
		24.236	29.813	6.445	16.181
		20.649	26.656	3.276	21.979
		23.731	30.555	5.752	19.986
		22.313	23.427		20.007
		21.716	27.159		20.316
		19.772	28.444		24.633
		22.042	24.524		33.214
		21.426	24.473		48.44
		21.844	28.587		48.817
		26.749	20.866		30.926
		23.939	18.586		22.731
		25.809	19.555		22.297
		27.416	18.603		41.958
		25.463	20.303		28.033
			23.017		25.033
					31.021
					25.073
					30.027
					36.824
					32.003
					36.356
					24.098
	Fig 4G	BMAL1-FLAG protein quantification
		Vector	FLAG-p62 (ΔNES)	FLAG-p62 (ΔNESK7R)
		1	0.602588	0.536666
		1	0.400654	0.468989
		1	0.471632	0.514155

## Sheet: Fig 6
	Fig 6D	BMAL1 protein quantification
		siNC + Vector	siNC + p62 WT	siNC + p62 NES	siBMAL1 + Vector	siBMAL1 + p62 WT	siBMAL1 + p62 NES
		1	0.943407	0.586234	0.263444	0.334021	0.322194
		1	0.796501	0.660747	0.631932	0.677091	0.55504
		1	0.816949	0.441677	0.510163	0.566569	0.476238
	Fig 6F	BMAL1 protein quantification
		siNC + Vector	siNC + p62 WT	siNC + p62 NES	siBMAL1 + Vector	siBMAL1 + p62 WT	siBMAL1 + p62 NES
		1	0.65173	0.613991	0.34004	0.36792	0.289289
		1	0.572072	0.378168	0.241879	0.277643	0.288573
		1	0.59138	0.539774	0.399141	0.363248	0.377653
	Fig 6G	Relative cell viability
			siNC + Vector			siNC + p62 WT			siNC + p62 NES			siBMAL1 + Vector			siBMAL1 + p62 WT			siBMAL1 + p62 NES
		Day 0	1	1	1	1	1	1	1	1	1	1	1	1	1	1	1	1	1	1
		Day 2	2.03139	1.81013	1.94043	1.97758	1.72574	1.84681	1.70852	1.22363	1.5617	1.55157	1.45992	1.46383	1.3722	1.27426	1.35319	1.21973	1.19409	1.2
		Day 3	3.0583	2.68776	2.74894	2.88789	2.68354	2.23404	1.63677	1.5654	1.54468	1.65471	1.69198	1.74468	1.59641	1.48101	1.60425	1.713	1.66245	1.6
		Day 4	5.19731	4.38819	4.7234	3.6009	3.9789	3.99574	2.49327	1.90717	2.01702	2.41256	2.13924	2.48085	2.11659	1.85654	2.24681	2.32287	1.88608	2.18298
	Fig 6H	Relative cell viability
		Day 0	1	1	1	1	1	1	1	1	1	1	1	1	1	1	1	1	1	1
		Day 2	2.20851	2.29258	2.42534	1.80425	1.87773	1.85973	1.29362	1.29258	1.71041	1.22128	1.23144	1.27149	1.25957	1.27074	1.33484	1.11489	1.16594	1.2172
		Day 3	3.24681	3.44978	3.56561	2.81702	2.99127	2.78733	2.1617	2.23581	2.24887	2.38723	2.45415	2.53394	1.88085	1.82969	1.97285	2.2766	2.25764	2.50679
		Day 4	5.3617	5.31004	5.64706	3.74043	4.28384	4.22624	2.28085	2.89956	3.32127	2.3234	2.78603	2.67873	1.61702	1.91703	1.95023	2.50213	2.45415	2.93665
	Fig 6J	Colony number
		siNC + Vector	siNC + p62 WT	siNC + p62 NES	siBMAL1 + Vector	siBMAL1 + p62 WT	siBMAL1 + p62 NES
		241	173	87	75	109	71
		287	195	119	128	83	97
		204	166	91	103	81	52
	Fig 6L	Colony number
		siNC + Vector	siNC + p62 WT	siNC + p62 NES	siBMAL1 + Vector	siBMAL1 + p62 WT	siBMAL1 + p62 NES
		167	86	29	80	27	11
		173	103	48	74	25	23
		214	119	20	95	36	15

## Sheet: S1 Fig
	S1A Fig	Relative mRNA level
			p62+/+-siNC			p62-/--siNC			p62-/--siBMAL1
		BMAL1	0.981402	1.02308	0.995102	0.266631	0.277954	0.299975	0.020803	0.023896	0.025434
		PER2	1.06495	1.06495	0.87102	2.34694	2.6773	2.82995	0.397983	0.403539	0.397983
		NR1D1	1.081	1.02268	0.896491	2.68024	2.62508	2.58894	0.819241	0.830678	0.819241
		CRY2	1.02719	1.04153	0.932195	2.56455	2.40945	2.37628	0.550458	0.598202	0.503026
	S1B Fig	Relative mRNA level
			p62+/+-siNC			p62-/--siNC			p62-/--siBMAL1
		BMAL1	1.02517	0.898673	1.07614	0.380474	0.43705	0.393891	0.030732	0.036546	0.031815
		PER2	0.918861	0.957881	1.12344	1.24653	1.11568	1.17929	0.61896	0.672646	0.658803
		NR1D1	1.00004	0.972696	1.03531	1.64725	1.52632	1.58015	0.673645	0.550976	0.594629
		CRY2	0.982235	0.935714	1.08233	1.28711	1.43808	1.3325	1.25192	1.31416	1.22615

## Sheet: S2 Fig
	S2B Fig	BMAL1 protein quantification
		Vector	p62 (WT)	p62 (ΔNLS2)	p62 (ΔNES)
		1	0.589196	0.946494	0.657555
		1	0.703296	1.00411	0.670763
		1	0.593382	0.858688	0.492765
	S2D Fig	BMAL1 protein quantification
		DMSO	LMB
		1	0.68699
		1	0.711406
		1	0.639919
		1	0.593545
		1	0.663421

## Sheet: S3 Fig
	S3E Fig	BMAL1-Myc protein quantification
		Vector	FLAG-p62 （WT）	FLAG-p62 （D69A）	FLAG-p62 （ΔPB1	FLAG-p62 （ΔUBA）
		1	0.338059	0.343972	0.726106	0.606124
		1	0.386446	0.41345	0.740467	0.576934
		1	0.518317	0.55918	1.09993	0.813039
	S3F Fig	PMSD11 mRNA quantification
		siNC	siPSMD11
		1.04889	0.213731
		0.999214	0.220502
		0.95189	0.218979

## Sheet: S4 Fig
	S4A Fig	Relative mRNA level
		PSME3				PSME4
			siNC	siPSME3			siNC	siPSME4
			0.96844	0.043548			1.04468	0.090438
			1.05976	0.04385			1.02674	0.088884
			0.971802	0.033232			0.928559	0.07711
	S4C Fig	BMAL1-Myc protein quantification
			FLAG-Vector			FLAG-p62
		siNC	1	1	0.999999	0.300882	0.485111	0.548588
		siPSME3	1	0.999999	1	0.46283	0.64451	0.555785
		siPSME4	1	0.999999	1	0.192455	0.436866	0.421827
	S4F Fig	BMAL1-Myc protein quantification
		Vector	p62 (NES)	p62 (NES+ΔZZ)	p62 (NES+ΔTB)
		1	0.258492	0.705908	0.66248
		1	0.386514	1.16525	0.841023
		1	0.265175	0.902583	0.975721

## Sheet: S5 Fig
	S5F Fig	Relative cell viability
		Vector	FLAG-p62 (ΔNES)	FLAG-p62 (ΔNES+ΔZZ)	FLAG-p62 (ΔNES+ΔTB1)
		100	49.7086	85.0125	80.433
		100	44.4275	90	75.4198
		100	53.3617	95.6596	87.3191
	S5H Fig	Relative cell viability
		Vector	FLAG-p62 (ΔNES)	FLAG-p62 (ΔNES+ΔZZ)	FLAG-p62 (ΔNES+ΔTB1)
		100	39.8139	76.1117	81.5926
		100	34.0355	80.3769	82.1508
		100	41.8201	74.7562	75.4063

[truncated: 1 more sheets: Fig 6B and S5B, C]
